# Supplementary material for: New Insights on Rotenone Resistance of Complex I Induced by the m.11778G>A/MT-ND4 Mutation Associated with Leber’s Hereditary Optic Neuropathy
Source: Molecules. 2022 Feb 16;27(4):1341. doi: 10.3390/molecules27041341 (PMC8876992; doi:10.3390/molecules27041341)
Supplement: Supplementary file 1 [file molecules-27-01341-s001.zip]

Archive with 1 entries (1 files):
- molecules-1541221-supplementary.pdf
